# Supplementary material for: Identification of an Efficient Gene Expression Panel for Glioblastoma Classification
Source: PLoS One. 2016 Nov 17;11(11):e0164649. doi: 10.1371/journal.pone.0164649 (PMC5113897; doi:10.1371/journal.pone.0164649)
Supplement: S2 Table — Training represents 575 samples consisting of all TCGA samples and the three Gene Expression Omnibus (GEO) datasets used to direct the training process. Test represents the Rembrandt dataset (228 GBM samples). (XLSX) [file pone.0164649.s003.xlsx]

## Sheet: Sheet1
Supplementary Table 2:
Accuracy	N. samples	Average	Max	Min	Std Dev
All	803	0.8438	0.8755	0.8157	0.0092
Training	575	0.8451	0.873	0.8104	0.0094
Test	228	0.8405	0.8991	0.7851	0.0182
